# Supplementary material for: The Insulin-like Growth Factor Family as a Potential Peripheral Biomarker in Psychiatric Disorders: A Systematic Review
Source: Int J Mol Sci. 2025 Mar 12;26(6):2561. doi: 10.3390/ijms26062561 (PMC11942524; doi:10.3390/ijms26062561)
Supplement: Supplementary file 1 [file ijms-26-02561-s001.zip]

Archive with 1 entries (1 files):
- ijms-3428934-supplementary.pdf
